# Supplementary material for: Molecular Analysis of Mixed Endometrioid and Serous Adenocarcinoma of the Endometrium
Source: PLoS One. 2015 Jul 1;10(7):e0130909. doi: 10.1371/journal.pone.0130909 (PMC4488511; doi:10.1371/journal.pone.0130909)
Supplement: S1 Table — FC, fold change for USC G3 relative to EAC G1); MA, was this gene also identified in microarrays from Fauceglia et al. [15]. (XLSX) [file pone.0130909.s001.xlsx]

## Sheet: Sheet1
S1. Table. Selected candidate genesarrayed on microfluidic cards
No	Gene Name	Log2 FC	MA?	Assay ID	From
1	SERPINA11	-6.07		Hs00545627_m1	TCGA RNAseq
2	BPIL1	-5.73		Hs01084577_m1	TCGA RNAseq
3	GP2	-5.64		Hs00426805_m1	TCGA RNAseq
4	IHH	-5.61	Yes	Hs00745531_s1	TCGA RNAseq
5	DKK4	-5.44	Yes	Hs00205290_m1	TCGA RNAseq
6	C1orf64	-5.43	Yes	Hs00698851_m1	TCGA RNAseq
7	TFF3	-5.33	Yes	Hs00902278_m1	TCGA RNAseq
8	SCGB2A2	-5.05		Hs00935948_m1	TCGA RNAseq
9	GLYATL2	-4.97	Yes	Hs00332757_m1	TCGA RNAseq
10	C20orf56	-4.75		Hs03679073_m1	TCGA RNAseq
11	KIAA1324	-4.74	Yes	Hs00331399_m1	TCGA RNAseq
12	CALML3	-4.6		Hs00359114_s1	TCGA RNAseq
13	ERMN	-4.52		Hs00324904_m1	TCGA RNAseq
14	CA6	-4.48		Hs01547831_m1	TCGA RNAseq
15	SERPINA6	-4.42		Hs01547823_m1	TCGA RNAseq
16	C1orf173	-4.42	Yes	Hs01073838_m1	TCGA RNAseq
17	SLC5A1	-4.37	Yes	Hs01086559_m1	TCGA RNAseq
18	CDHR4	-4.33		Hs02340558_g1	TCGA RNAseq
19	CST4	-4.31		Hs00605451_mH	TCGA RNAseq
20	MUCL1	-4.11		Hs00536495_m1	TCGA RNAseq
21	AMBN	-4.07		Hs00212970_m1	TCGA RNAseq
22	CST2	-3.87		Hs00606913_m1	TCGA RNAseq
23	CST1	-3.79	Yes	Hs00606961_m1	TCGA RNAseq
24	SCGB3A1	-3.73		Hs00369360_g1	TCGA RNAseq
25	DEFA5	-3.5		Hs00360716_m1	TCGA RNAseq
26	OBP2B	-3.26		Hs00274352_m1	TCGA RNAseq
27	CACNA1S	-3.14		Hs00163885_m1	TCGA RNAseq
28	PMCH	-3		Hs01041242_g1	TCGA RNAseq
29	KRT27	-2.73		Hs00699011_m1	TCGA RNAseq
30	MYH7B	-2.6		Hs00293096_m1	TCGA RNAseq
31	KRT71	-1.09		Hs00369219_m1	TCGA RNAseq
32	ITGB3	1.38		Hs01001469_m1	Candidate gene, TCGA RNAseq
33	FLG	1.63		Hs00856927_g1	TCGA RNAseq
34	FXYD2	2.07		Hs01029066_g1	TCGA RNAseq
35	CDKN2A	2.29		Hs00923894_m1	TCGA RNAseq
36	WT1	2.63		Hs01103751_m1	TCGA RNAseq
37	EEF1A2	2.66		Hs00951278_m1	TCGA RNAseq
38	APOA1	2.73		Hs00985000_g1	TCGA RNAseq
39	H19	2.79	Yes	Hs00262142_g1	TCGA RNAseq
40	SNCG	2.92	Yes	Hs00268306_m1	TCGA RNAseq
41	UPK2	3.1		Hs03988971_g1	TCGA RNAseq
42	KLK5	3.59		Hs01548153_m1	TCGA RNAseq
43	GAGE2D	3.63		Hs04190945_mH	TCGA RNAseq
44	CALCA	3.71		Hs01100741_m1	TCGA RNAseq
45	SOX11	3.72		Hs00846583_s1	TCGA RNAseq
46	MAL	3.78	Yes	Hs00707014_s1	TCGA RNAseq
47	KLK6	3.88		Hs00160519_m1	TCGA RNAseq
48	UCHL1	4.31	Yes	Hs00985157_m1	TCGA RNAseq
49	TRHDE	4.32		Hs01072026_g1	TCGA RNAseq
50	PASD1	4.57		Hs00542865_m1	TCGA RNAseq
51	PNOC	4.71		Hs00918595_m1	TCGA RNAseq
52	GAGE1	4.76		Hs01695930_s1	TCGA RNAseq
53	EYA4	5.04		Hs00187965_m1	TCGA RNAseq
54	MAGEA4	5.14		Hs00751150_s1	TCGA RNAseq
55	CLDN6	5.41		Hs00607528_s1	TCGA RNAseq
56	L1CAM	5.64		Hs01109748_m1	TCGA RNAseq
57	MAGEC2	6.03		Hs01854535_s1	TCGA RNAseq
58	IMP3	NA		Hs00559907_g1	Candidate gene
59	PAX8	NA		Hs01015257_g1	Candidate gene
60	MUC16	NA		Hs01065189_m1	Candidate gene
